# Supplementary material for: Exploring the Link between Head and Neck Cancer and the Elevated Risk of Acute Myocardial Infarction: A National Population-Based Cohort Study
Source: Cancers (Basel). 2024 May 18;16(10):1930. doi: 10.3390/cancers16101930 (PMC11119621; doi:10.3390/cancers16101930)
Supplement: Supplementary file 1 [file cancers-16-01930-s001.zip]

Archive with 1 entries (1 files):
- cancers-2989548-supplementary.pdf
